# Supplementary material for: Genomic Identification and Expression Analysis of the Phosphate Transporter Gene Family in Poplar
Source: Front Plant Sci. 2016 Sep 16;7:1398. doi: 10.3389/fpls.2016.01398 (PMC5025438; doi:10.3389/fpls.2016.01398)
Supplement: Table S1 — The primers used for quantitative real time PCR. [file Table1.XLSX]

## Sheet: Table S1 PHT引物
引物序列(5'to3')	引物名称
AGGTGCCAGAATGGACTGGTGCT	PHO1s
TCCACTGAAGTGTCTATGCGAAG	PHO1a
GGTGCCTGAATGGCAAGAAGCAT	PHO2S
CCACTGAAAGCTCTATATAGTGAG	PHO2A
TGGAATTCTACATATGCTACTATGG	PHO3S
TCTCTTCGAAGAGGCGTCGAAGAC	PHO3A
TTGAGGGTCAGCTTGTGCCTGAG	PHO4S
AGAGTTATGATGACTGTGCTTGATG	PHO4A
GCAGTCAGGTGCCAATGCTTAG	PHO5S
CTCTCCAGTAATAGGGTAGGAAC	PHO5A
TATTGCTTCATCCGGATTATACG	PHO6S
CTGTGGATTCCATGTGCCTCATT	PHO6A
TATTGCTTCGTCCGTATTATAAG	PHO7S
TTGCGGATCCCATGTGCCTCAAC	PHO7A
CCTGAATGGCACGAAGCATACA	PHO8S
CCACCTCGGACAGTAGGCATAA	PHO8A
AACCGAACTGGGCTACAGACAA	PHO9S
GAGGAGGAGGAAGCGAGATGAG	PHO9A
CTTGCCATGGAATATCAGCAGCT	PtrPHT1.9/1.10
GCACATTCATCATGCCAAGCACCA
AAGTACTGTATGCCCTTGATGCG	PtrPHT1.13
ATTTGGTATTTGTCTTGACCAGGT
GAGTACTTTCTGCCCTTGATGGA	PtrPHT1.14
GGATTTGGTATTTGTCATGAGGA
AGGCTGGAGCCATGATTGGGGC	PtrPHT1.11
CCACCATCTTCGCCGGATATCT
AAGCAGGAGCCATAATCGGTGC	PtrPHT1.12
CCTGGTCTTCTCCAGAGAGTTCT
GCACATTACCTCCTAATGCAGCAG	PtrPHT1.5/1.6
CGTTAGCAGACCTTCCAAAGGATA
ATGCAGGGTACCCTGCAGGTATT	PtrPHT1.2
TCCTGTTATGTGATCTTGGCTCCG
ATGCAGGGTACCCTACAGGTATC	PtrPHT1.3
TCCTGTTATATGAACTTTGCTCCA
GGTATCATTTCACTGCAATTATA	PtrPHT1.4
CCTGGCTTTTCTGCACCATCAAC
GGTACCATTTCACGGCAATAGTG	PtrPHT1.8
CCGGAGTATCAGAACCTGGCTG
GGTACCATTTCACTGCTATCATTA	PtrPHT1.1
CAGGCTTCGCTGCACCGTCGAC
ACAGGCTTTAGCCTGTGGTACTAC	PtrPHT2.1
TGTATAGCGTTCTCTTTTAGCTCG
CAGGCTCTAGCCAGTGGTGCAGT	PtrPHT2.2
TGTATAGCATTCTCTTTTGGCTCA
AGTTATAATGGAGGAGTGCCGC	PtrPHT3.2a
AATCCCACCAGCAGTACAAGCC
TAGAAATGGAGGAGTACTGCAAC	PtrPHT3.2b
CCGCAGCTAAGAATCCCACCAG
CACCTCGCTATCACTCCTCTTGAT	PtrPHT3.3a
AGCCACCTTGAACACCATATCCA
CTTGCAATTACGCCTCTTGATGT	PtrPHT3.3b
GACAACCACCTTGAGCACCAT
CAAGAAGTACTACTCTGATCTTGC	PtrPHT3.1b
TGAACACGAACCTTCACTGCCTC
GAAGTACTACTCTGATCTTGCTGG	PtrPHT3.1a
GAGTTTGAACTCGAACCTTCACC
CACAAACCTCAGTCTTCAAAACA	PtrPHT4.5b
GACCCTCTCACCTTCTTTCACG
CACAAACCTCACTCTTGAACACG	PtrPHT4.5a
GACCCTCTCACTTCCTGTCACA
CTATCTACTGACTCAGATTGTTG	PtrPHT4.4
GAAGCCCAATTCTTGCCGCAAT
CTACCTGCTCACTCAGATTGCTG	PtrPHT4.1a
ACGAGTAGGAAGGGCAATCCAG
CTACTTACTCACCCAAGTTGCTG	PtrPHT4.1b
CAACGAGTAGGAAGGGCAATCC
GATACCTAATTTCACCTATAGCG	PtrPHT4.3a
GGAAGAGCCACACCTTCAGCAATG
TATCTAATTCCGCCAATAGCAGT	PtrPHT4.3b
GAAGAGCCACGCCTTCAGCAAT
TTATGCTTGTTCTCAGGTCCCTG	PtrPHT4.6
GAAAGATGAACCCTTGTGCAAC
ATACATATTCTCATCAGTCATAG	PtrPHT4.2
CAAAGCAACACCCTCGGCAAGT
