# Supplementary material for: Genomic Identification and Expression Analysis of the Phosphate Transporter Gene Family in Poplar
Source: Front Plant Sci. 2016 Sep 16;7:1398. doi: 10.3389/fpls.2016.01398 (PMC5025438; doi:10.3389/fpls.2016.01398)
Supplement: Table S2 — Cis elements of PHT genes in Populus. [file Table2.XLSX]

## Sheet: Table S2
Supplementary Table S2. Two hundread thirty-four putative cis-elements, identified in 43 PtPHT genes in rice by PLACE. Numbers 1, 2, 3….. represents the repeats of cis-elements while 0 indicate the absence of that particular cis-element.
Site Names	CACTFTPPCA1	RAV1AAT	RBCSCONSENSUS	ARR1AT	DOFCOREZM	GT1CONSENSUS	CAATBOX1	CCAATBOX1	SEF4MOTIFGM7S	POLLEN1LELAT52	EBOXBNNAPA	MYCCONSENSUSAT	CURECORECR	ROOTMOTIFTAPOX1	AMYBOX1	MYBGAHV	GAREAT	TATABOX5	ACGTABOX	ACGTATERD1	GATABOX	MYBST1	POLASIG1	PYRIMIDINEBOXHVEPB1	GT1GMSCAM4	NODCON2GM	OSE2ROOTNODULE	MYCATRD22	MYCATERD1	SITEIIATCYTC	TAAAGSTKST1	IBOXCORE	MYBCORE	MYB2AT	MYB2CONSENSUSAT	GTGANTG10	POLASIG2	CANBNNAPA	NTBBF1ARROLB	NODCON1GM	OSE1ROOTNODULE	GT1CORE	PYRIMIDINEBOXOSRAMY1A	INRNTPSADB	ELRECOREPCRP1	WBOXATNPR1	QELEMENTZMZM13	WRKY71OS	WBOXNTERF3
Annotation	energy	hormone	plastidE	hormone	energy	light	nitrogen	abiotic stress	legume	pollen	storage	drought	misc	hormone	storage	#N/A	hormone	nitrogen	sugar	drought	light	drought	nitrogen	hormone	abiotic stress	nitrogen	nitrogen	drought	drought	#N/A	misc	light	drought	drought	drought	pollen	misc	storage	hormone	nitrogen	nitrogen	#N/A	sugar	light	biotic stress	defense	pollen	defense	hormone
PtrPHO1	27	2	0	14	12	7	21	7	11	2	24	24	2	26	1	0	0	6	0	6	6	2	6	0	1	5	5	5	5	3	2	3	5	2	2	7	3	2	0	1	1	0	0	1	1	3	1	9	5
PtrPHO2	27	7	1	21	34	18	20	2	4	21	6	6	12	12	1	1	1	13	2	14	9	2	15	0	7	5	5	1	1	3	6	3	5	0	0	8	1	1	1	3	3	0	3	1	0	5	0	10	2
PtrPHO3	25	5	0	11	30	16	15	0	8	14	8	8	16	18	0	0	1	12	0	10	12	4	8	1	6	6	6	0	0	0	5	4	2	1	2	12	0	1	2	2	2	0	4	4	0	1	0	7	1
PtrPHO4	20	1	0	29	38	24	19	5	15	16	12	12	8	11	0	0	1	16	2	6	11	2	14	1	10	13	13	1	1	0	7	2	1	0	0	11	2	0	1	0	0	1	1	7	0	4	1	10	7
PtrPHO5	27	6	0	26	24	26	18	1	19	16	6	6	10	38	0	0	0	29	0	2	16	1	22	1	4	4	4	0	0	0	6	8	2	0	0	8	4	1	0	3	3	2	0	6	0	2	0	3	1
PtrPHO6	26	5	1	21	36	23	12	2	3	17	8	8	10	23	0	0	0	12	0	8	20	5	9	2	6	5	5	0	0	1	9	6	8	1	5	13	2	0	2	2	2	0	3	0	0	2	0	10	4
PtrPHO7	23	1	0	20	29	22	20	5	7	12	10	10	0	25	1	1	2	12	0	8	28	5	11	0	3	3	3	1	1	1	6	6	4	0	3	17	2	0	3	2	2	1	1	4	1	4	0	7	5
PtrPHO8	35	3	0	14	34	22	14	2	2	17	8	8	12	15	0	0	3	3	2	14	29	7	8	0	5	4	4	1	1	1	9	10	2	0	1	14	1	1	2	3	3	1	4	3	1	4	0	10	3
PtrPHO9	25	5	0	25	25	22	22	2	11	13	18	18	6	22	1	1	1	11	0	4	17	2	7	0	5	4	4	3	3	1	4	4	3	0	0	10	7	0	1	3	3	3	4	1	0	2	0	8	4
PtrPHO10	32	9	1	20	34	26	28	5	2	17	32	32	8	11	1	1	1	5	0	0	11	2	4	0	10	3	3	2	2	4	4	5	3	0	1	13	2	1	1	3	3	0	4	5	1	5	5	20	12
PtrPHO11	20	5	2	17	24	21	25	3	8	16	14	14	2	22	1	1	1	11	0	10	14	1	9	0	9	5	5	1	1	2	4	4	5	1	1	9	4	0	1	3	3	3	2	3	0	3	0	11	7
PtrPHO12	18	4	1	23	21	21	28	4	9	11	20	20	6	32	2	2	2	10	0	8	13	3	7	0	7	5	5	1	1	0	6	6	4	1	2	11	4	0	2	1	1	2	1	1	2	4	0	12	7
PtrPHT1.1	23	8	2	21	39	20	18	2	2	22	16	16	4	21	0	0	0	8	0	4	14	1	5	1	7	5	5	1	1	0	7	3	7	2	2	8	4	1	3	3	3	1	3	4	1	3	1	13	7
PtrPHT1.2	24	9	0	22	29	34	35	1	7	14	14	14	0	28	2	2	2	13	0	2	16	2	13	4	16	9	9	6	6	0	5	9	6	2	2	16	3	1	0	2	2	2	2	1	2	5	0	11	7
PtrPHT1.3	35	4	0	19	24	18	22	4	10	17	24	24	6	21	1	1	1	21	0	4	23	2	13	1	6	9	9	0	0	2	4	9	9	1	6	17	4	1	2	2	2	1	0	4	3	8	2	15	10
PtrPHT1.4	25	10	3	27	33	28	28	3	13	12	22	22	4	15	1	1	3	16	2	10	21	3	17	1	8	5	5	2	2	1	8	8	5	3	4	19	4	1	2	4	4	3	3	4	1	9	1	15	9
PtrPHT1.5	30	3	2	24	31	22	21	3	7	5	12	12	10	15	1	0	0	10	2	10	16	5	13	1	8	3	3	2	2	1	9	7	6	1	2	9	3	1	4	3	3	0	1	6	1	4	0	10	4
PtrPHT1.6	28	6	0	16	34	28	24	6	6	14	18	18	6	16	2	1	1	7	0	6	20	9	7	1	11	8	8	3	3	2	11	10	4	0	1	13	5	0	3	0	0	0	2	3	0	2	0	11	4
PtrPHT1.7	29	5	1	23	38	19	18	7	3	14	10	10	4	8	1	0	0	8	0	8	14	6	9	2	5	6	6	1	1	1	13	6	5	1	1	12	1	2	3	2	2	0	4	6	2	3	1	10	5
PtrPHT1.8	31	1	1	18	30	24	23	4	15	16	6	6	10	26	2	2	2	17	0	4	13	3	14	1	11	6	6	0	0	2	7	7	6	1	2	6	4	2	3	1	1	0	4	3	5	5	3	10	8
PtrPHT1.9	15	2	1	27	35	20	19	4	4	15	8	8	4	7	1	1	1	19	2	4	14	2	15	1	11	6	6	0	0	1	5	6	2	0	2	7	6	0	0	6	6	1	4	9	1	6	1	9	6
PtrPHT1.10	15	1	1	36	41	20	22	2	8	19	8	8	4	12	1	1	1	18	0	8	11	1	12	0	10	5	5	0	0	1	7	5	0	0	0	6	6	0	1	4	4	1	4	9	3	9	4	14	10
PtrPHT1.11	17	4	1	27	28	26	25	2	5	18	6	6	4	35	0	0	2	16	0	4	15	4	6	0	8	3	3	1	1	0	7	6	2	0	0	11	5	0	3	4	4	3	3	9	1	3	0	8	6
PtrPHT1.12	34	10	1	19	19	26	21	4	0	12	24	24	10	12	2	0	0	2	2	6	19	3	0	1	7	4	4	1	1	0	3	11	10	1	3	17	1	0	0	3	3	0	2	7	0	6	1	13	5
PtrPHT1.13	28	5	0	32	24	22	15	0	2	10	32	32	8	15	2	2	3	3	0	4	14	2	2	1	3	1	1	3	3	2	10	3	5	0	3	14	3	0	3	4	4	1	1	3	1	5	0	14	6
PtrPHT1.14	28	11	0	31	30	19	23	5	5	10	24	24	8	9	0	0	1	6	0	6	13	2	7	1	4	6	6	1	1	1	6	4	6	1	4	16	1	0	2	4	4	2	1	5	1	4	0	13	9
PtrPHT2.1	23	2	0	23	24	13	22	5	1	13	12	12	6	12	1	0	0	5	0	0	18	5	3	0	1	9	9	0	0	4	5	7	3	0	0	8	1	1	1	2	2	0	1	4	0	2	1	6	3
PtrPHT2.2	12	3	2	27	31	20	30	1	7	9	8	8	2	18	1	1	1	12	0	4	20	4	10	0	6	6	6	2	2	0	9	8	1	0	1	9	5	0	1	1	1	1	5	7	2	8	1	17	10
PtrPHT3.1a	24	2	1	16	35	27	32	5	7	15	16	16	10	38	1	1	1	10	0	8	23	4	10	1	6	4	4	3	3	0	6	6	3	1	2	11	5	0	3	2	2	0	3	3	4	6	0	13	7
PtrPHT3.1b	23	7	1	31	29	28	34	10	9	9	10	10	2	23	2	2	4	19	0	4	17	6	16	1	9	3	3	0	0	0	10	6	3	0	1	10	7	1	3	2	2	0	2	2	2	5	2	11	8
PtrPHT3.2a	16	4	3	17	32	31	32	3	7	15	8	8	0	34	0	0	0	14	0	4	22	1	13	3	11	4	4	1	1	0	4	10	2	1	2	10	5	2	1	3	3	0	3	6	1	6	1	12	7
PtrPHT3.2b	27	2	1	20	30	23	19	4	11	10	8	8	2	19	0	0	0	17	0	12	18	5	15	1	7	10	10	0	0	1	8	6	0	0	0	13	3	2	4	3	3	1	1	5	3	7	2	10	6
PtrPHT3.3a	27	6	3	26	22	22	32	3	5	11	8	8	6	23	1	1	1	9	2	10	13	1	6	1	11	4	4	1	1	4	3	2	4	2	2	23	3	3	2	1	1	4	3	4	0	2	1	8	3
PtrPHT3.3b	20	8	3	17	37	32	23	6	10	18	10	10	2	22	1	1	1	21	0	4	21	1	15	0	12	5	5	0	0	2	10	10	3	1	1	14	2	1	2	3	3	0	1	3	2	6	4	13	8
PtrPHT4.1a	29	5	0	21	34	15	24	4	6	7	14	14	8	30	0	0	0	10	0	0	25	3	8	0	3	8	8	1	1	5	10	7	4	1	2	9	1	0	3	4	4	1	3	1	2	8	1	13	8
PtrPHT4.1b	20	5	2	27	19	22	34	5	8	8	10	10	0	35	1	1	1	24	0	4	22	3	19	0	5	1	1	0	0	4	6	14	7	2	6	9	6	1	2	3	3	3	4	6	1	4	1	10	7
PtrPHT4.2	24	5	0	20	39	21	30	1	7	14	12	12	4	20	1	1	1	12	0	4	5	0	13	1	11	6	6	4	4	1	8	1	3	0	1	7	4	0	1	1	1	0	5	17	3	5	1	12	6
PtrPHT4.3	19	5	0	28	36	54	30	0	6	17	20	20	8	18	0	0	0	10	0	6	24	1	11	11	26	3	3	3	3	1	9	15	7	1	6	10	1	0	1	4	4	1	3	2	0	3	2	8	4
PtrPHT4.4	27	4	0	23	18	27	19	6	8	11	20	20	6	23	1	1	2	16	2	10	11	0	11	0	7	2	2	1	1	3	2	3	3	0	1	17	0	2	2	3	3	1	3	5	3	12	1	23	10
PtrPHT4.5a	18	3	0	16	26	24	24	1	10	21	14	14	2	27	0	0	0	25	0	0	23	6	18	1	8	3	3	1	1	1	4	4	3	1	2	10	7	1	1	3	3	3	2	3	1	6	0	9	3
PtrPHT4.5b	20	2	0	26	21	33	16	3	14	19	8	8	2	27	2	2	3	19	0	0	14	2	18	0	17	4	4	1	1	0	7	8	3	0	0	8	8	1	3	2	2	1	0	9	1	3	1	9	5
PtrPHT4.6	25	11	0	14	31	19	23	2	0	15	22	22	6	8	1	0	0	4	0	0	13	1	6	0	6	9	9	3	3	1	5	5	3	0	2	9	0	1	1	3	3	0	1	4	1	8	1	17	11
[truncated: 185 more columns]

## Sheet: Sheet1
Site Names	Annotation	PtrPHO8	PtrPHO6	PtrPHO12	PtrPHO9	PtrPHO11	PtrPHO2	PtrPHO5	PtrPHO7	PtrPHO4	PtrPHO10	PtrPHO1	PtrPHO3	PtrPHT1.4	PtrPHT1.3	PtrPHT1.6	PtrPHT1.8	PtrPHT1.5	PtrPHT1.2	PtrPHT1.1	PtrPHT1.9	PtrPHT1.12	PtrPHT1.11	PtrPHT1.7	PtrPHT1.10	PtrPHT1.14	PtrPHT1.13	PtrPHT2.1	PtrPHT2.2	PtrPHT3.3a	PtrPHT3.2b	PtrPHT3.1a	PtrPHT3.3b	PtrPHT3.1b	PtrPHT3.2a	PtrPHT4.6	PtrPHT4.2	PtrPHT4.5b	PtrPHT4.1a	PtrPHT4.3a	PtrPHT4.5a	PtrPHT4.3b	PtrPHT4.4	PtrPHT4.1b
CACTFTPPCA1	energy	35	26	18	25	20	27	27	23	20	32	27	25	25	35	28	31	30	24	23	15	34	17	29	15	28	28	23	12	27	27	24	20	23	16	25	24	20	29	19	18	25	27	20
RAV1AAT	hormone	3	5	4	5	5	7	6	1	1	9	2	5	10	4	6	1	3	9	8	2	10	4	5	1	11	5	2	3	6	2	2	8	7	4	11	5	2	5	5	3	15	4	5
RBCSCONSENSUS	plastidE	0	1	1	0	2	1	0	0	0	1	0	0	3	0	0	1	2	0	2	1	1	1	1	1	0	0	0	2	3	1	1	3	1	3	0	0	0	0	0	0	1	0	2
ARR1AT	hormone	14	21	23	25	17	21	26	20	29	20	14	11	27	19	16	18	24	22	21	27	19	27	23	36	31	32	23	27	26	20	16	17	31	17	14	20	26	21	28	16	26	23	27
DOFCOREZM	energy	34	36	21	25	24	34	24	29	38	34	12	30	33	24	34	30	31	29	39	35	19	28	38	41	30	24	24	31	22	30	35	37	29	32	31	39	21	34	36	26	28	18	19
GT1CONSENSUS	light	22	23	21	22	21	18	26	22	24	26	7	16	28	18	28	24	22	34	20	20	26	26	19	20	19	22	13	20	22	23	27	32	28	31	19	21	33	15	54	24	23	27	22
CAATBOX1	nitrogen	14	12	28	22	25	20	18	20	19	28	21	15	28	22	24	23	21	35	18	19	21	25	18	22	23	15	22	30	32	19	32	23	34	32	23	30	16	24	30	24	28	19	34
CCAATBOX1	abiotic stress	2	2	4	2	3	2	1	5	5	5	7	0	3	4	6	4	3	1	2	4	4	2	7	2	5	0	5	1	3	4	5	6	10	3	2	1	3	4	0	1	6	6	5
SEF4MOTIFGM7S	legume	2	3	9	11	8	4	19	7	15	2	11	8	13	10	6	15	7	7	2	4	0	5	3	8	5	2	1	7	5	11	7	10	9	7	0	7	14	6	6	10	9	8	8
POLLEN1LELAT52	pollen	17	17	11	13	16	21	16	12	16	17	2	14	12	17	14	16	5	14	22	15	12	18	14	19	10	10	13	9	11	10	15	18	9	15	15	14	19	7	17	21	14	11	8
EBOXBNNAPA	storage	8	8	20	18	14	6	6	10	12	32	24	8	22	24	18	6	12	14	16	8	24	6	10	8	24	32	12	8	8	8	16	10	10	8	22	12	8	14	20	14	4	20	10
MYCCONSENSUSAT	drought	8	8	20	18	14	6	6	10	12	32	24	8	22	24	18	6	12	14	16	8	24	6	10	8	24	32	12	8	8	8	16	10	10	8	22	12	8	14	20	14	4	20	10
CURECORECR	misc	12	10	6	6	2	12	10	0	8	8	2	16	4	6	6	10	10	0	4	4	10	4	4	4	8	8	6	2	6	2	10	2	2	0	6	4	2	8	8	2	4	6	0
ROOTMOTIFTAPOX1	hormone	15	23	32	22	22	12	38	25	11	11	26	18	15	21	16	26	15	28	21	7	12	35	8	12	9	15	12	18	23	19	38	22	23	34	8	20	27	30	18	27	23	23	35
AMYBOX1	storage	0	0	2	1	1	1	0	1	0	1	1	0	1	1	2	2	1	2	0	1	2	0	1	1	0	2	1	1	1	0	1	1	2	0	1	1	2	0	0	0	1	1	1
MYBGAHV	#N/A	0	0	2	1	1	1	0	1	0	1	0	0	1	1	1	2	0	2	0	1	0	0	0	1	0	2	0	1	1	0	1	1	2	0	0	1	2	0	0	0	1	1	1
GAREAT	hormone	3	0	2	1	1	1	0	2	1	1	0	1	3	1	1	2	0	2	0	1	0	2	0	1	1	3	0	1	1	0	1	1	4	0	0	1	3	0	0	0	1	2	1
TATABOX5	nitrogen	3	12	10	11	11	13	29	12	16	5	6	12	16	21	7	17	10	13	8	19	2	16	8	18	6	3	5	12	9	17	10	21	19	14	4	12	19	10	10	25	16	16	24
ACGTABOX	sugar	2	0	0	0	0	2	0	0	2	0	0	0	2	0	0	0	2	0	0	2	2	0	0	0	0	0	0	0	2	0	0	0	0	0	0	0	0	0	0	0	0	2	0
ACGTATERD1	drought	14	8	8	4	10	14	2	8	6	0	6	10	10	4	6	4	10	2	4	4	6	4	8	8	6	4	0	4	10	12	8	4	4	4	0	4	0	0	6	0	2	10	4
GATABOX	light	29	20	13	17	14	9	16	28	11	11	6	12	21	23	20	13	16	16	14	14	19	15	14	11	13	14	18	20	13	18	23	21	17	22	13	5	14	25	24	23	17	11	22
MYBST1	drought	7	5	3	2	1	2	1	5	2	2	2	4	3	2	9	3	5	2	1	2	3	4	6	1	2	2	5	4	1	5	4	1	6	1	1	0	2	3	1	6	5	0	3
POLASIG1	nitrogen	8	9	7	7	9	15	22	11	14	4	6	8	17	13	7	14	13	13	5	15	0	6	9	12	7	2	3	10	6	15	10	15	16	13	6	13	18	8	11	18	16	11	19
PYRIMIDINEBOXHVEPB1	hormone	0	2	0	0	0	0	1	0	1	0	0	1	1	1	1	1	1	4	1	1	1	0	2	0	1	1	0	0	1	1	1	0	1	3	0	1	0	0	11	1	0	0	0
GT1GMSCAM4	abiotic stress	5	6	7	5	9	7	4	3	10	10	1	6	8	6	11	11	8	16	7	11	7	8	5	10	4	3	1	6	11	7	6	12	9	11	6	11	17	3	26	8	7	7	5
NODCON2GM	nitrogen	4	5	5	4	5	5	4	3	13	3	5	6	5	9	8	6	3	9	5	6	4	3	6	5	6	1	9	6	4	10	4	5	3	4	9	6	4	8	3	3	5	2	1
OSE2ROOTNODULE	nitrogen	4	5	5	4	5	5	4	3	13	3	5	6	5	9	8	6	3	9	5	6	4	3	6	5	6	1	9	6	4	10	4	5	3	4	9	6	4	8	3	3	5	2	1
MYCATRD22	drought	1	0	1	3	1	1	0	1	1	2	5	0	2	0	3	0	2	6	1	0	1	1	1	0	1	3	0	2	1	0	3	0	0	1	3	4	1	1	3	1	0	1	0
MYCATERD1	drought	1	0	1	3	1	1	0	1	1	2	5	0	2	0	3	0	2	6	1	0	1	1	1	0	1	3	0	2	1	0	3	0	0	1	3	4	1	1	3	1	0	1	0
SITEIIATCYTC	#N/A	1	1	0	1	2	3	0	1	0	4	3	0	1	2	2	2	1	0	0	1	0	0	1	1	1	2	4	0	4	1	0	2	0	0	1	1	0	5	1	1	0	3	4
TAAAGSTKST1	misc	9	9	6	4	4	6	6	6	7	4	2	5	8	4	11	7	9	5	7	5	3	7	13	7	6	10	5	9	3	8	6	10	10	4	5	8	7	10	9	4	8	2	6
IBOXCORE	light	10	6	6	4	4	3	8	6	2	5	3	4	8	9	10	7	7	9	3	6	11	6	6	5	4	3	7	8	2	6	6	10	6	10	5	1	8	7	15	4	10	3	14
MYBCORE	drought	2	8	4	3	5	5	2	4	1	3	5	2	5	9	4	6	6	6	7	2	10	2	5	0	6	5	3	1	4	0	3	3	3	2	3	3	3	4	7	3	3	3	7
MYB2AT	drought	0	1	1	0	1	0	0	0	0	0	2	1	3	1	0	1	1	2	2	0	1	0	1	0	1	0	0	0	2	0	1	1	0	1	0	0	0	1	1	1	1	0	2
MYB2CONSENSUSAT	drought	1	5	2	0	1	0	0	3	0	1	2	2	4	6	1	2	2	2	2	2	3	0	1	0	4	3	0	1	2	0	2	1	1	2	2	1	0	2	6	2	1	1	6
GTGANTG10	pollen	14	13	11	10	9	8	8	17	11	13	7	12	19	17	13	6	9	16	8	7	17	11	12	6	16	14	8	9	23	13	11	14	10	10	9	7	8	9	10	10	15	17	9
POLASIG2	misc	1	2	4	7	4	1	4	2	2	2	3	0	4	4	5	4	3	3	4	6	1	5	1	6	1	3	1	5	3	3	5	2	7	5	0	4	8	1	1	7	9	0	6
CANBNNAPA	storage	1	0	0	0	0	1	1	0	0	1	2	1	1	1	0	2	1	1	1	0	0	0	2	0	0	0	1	0	3	2	0	1	1	2	1	0	1	0	0	1	0	2	1
NTBBF1ARROLB	hormone	2	2	2	1	1	1	0	3	1	1	0	2	2	2	3	3	4	0	3	0	0	3	3	1	2	3	1	1	2	4	3	2	3	1	1	1	3	3	1	1	4	2	2
NODCON1GM	nitrogen	3	2	1	3	3	3	3	2	0	3	1	2	4	2	0	1	3	2	3	6	3	4	2	4	4	4	2	1	1	3	2	3	2	3	3	1	2	4	4	3	4	3	3
OSE1ROOTNODULE	nitrogen	3	2	1	3	3	3	3	2	0	3	1	2	4	2	0	1	3	2	3	6	3	4	2	4	4	4	2	1	1	3	2	3	2	3	3	1	2	4	4	3	4	3	3
GT1CORE	#N/A	1	0	2	3	3	0	2	1	1	0	0	0	3	1	0	0	0	2	1	1	0	3	0	1	2	1	0	1	4	1	0	0	0	0	0	0	1	1	1	3	0	1	3
PYRIMIDINEBOXOSRAMY1A	sugar	4	3	1	4	2	3	0	1	1	4	0	4	3	0	2	4	1	2	3	4	2	3	4	4	1	1	1	5	3	1	3	1	2	3	1	5	0	3	3	2	2	3	4
INRNTPSADB	light	3	0	1	1	3	1	6	4	7	5	1	4	4	4	3	3	6	1	4	9	7	9	6	9	5	3	4	7	4	5	3	3	2	6	4	17	9	1	2	3	7	5	6
ELRECOREPCRP1	biotic stress	1	0	2	0	0	0	0	1	0	1	1	0	1	3	0	5	1	2	1	1	0	1	2	3	1	1	0	2	0	3	4	2	2	1	1	3	1	2	0	1	0	3	1
WBOXATNPR1	defense	4	2	4	2	3	5	2	4	4	5	3	1	9	8	2	5	4	5	3	6	6	3	3	9	4	5	2	8	2	7	6	6	5	6	8	5	3	8	3	6	5	12	4
QELEMENTZMZM13	pollen	0	0	0	0	0	0	0	0	1	5	1	0	1	2	0	3	0	0	1	1	1	0	1	4	0	0	1	1	1	2	0	4	2	1	1	1	1	1	2	0	0	1	1
WRKY71OS	defense	10	10	12	8	11	10	3	7	10	20	9	7	15	15	11	10	10	11	13	9	13	8	10	14	13	14	6	17	8	10	13	13	11	12	17	12	9	13	8	9	13	23	10
WBOXNTERF3	hormone	3	4	7	4	7	2	1	5	7	12	5	1	9	10	4	8	4	7	7	6	5	6	5	10	9	6	3	10	3	6	7	8	8	7	11	6	5	8	4	3	7	10	7
ERELEE4	#N/A	1	1	1	1	1	0	2	0	2	0	2	1	1	1	0	0	1	1	0	2	0	2	1	1	1	0	0	1	0	1	3	2	1	2	0	1	2	0	0	5	0	2	1
MARTBOX	biotic stress	1	22	8	7	14	9	11	7	5	0	5	3	6	14	10	19	5	15	10	7	0	6	22	15	0	0	1	10	5	16	14	8	7	23	4	7	19	5	18	15	13	5	13
POLASIG3	misc	4	8	7	8	10	6	12	8	10	5	14	6	7	11	5	19	4	13	3	10	4	11	1	8	2	2	4	4	7	12	3	14	6	10	8	13	10	5	3	15	7	10	9
WBOXHVISO1	sugar	2	3	2	3	4	2	1	3	4	3	2	1	6	5	3	0	3	5	4	5	4	4	2	4	6	4	0	7	1	2	2	3	4	4	9	1	3	5	2	2	6	4	3
IBOX	light	0	0	0	0	1	1	0	0	0	3	1	2	3	2	2	0	1	0	1	0	3	1	1	0	1	0	1	0	0	1	1	0	0	1	0	0	0	4	2	1	0	0	2
IBOXCORENT	light	0	0	0	0	0	0	0	0	0	2	1	1	3	2	2	0	1	0	1	0	0	0	1	0	1	0	0	0	0	0	0	0	0	0	0	0	0	4	1	0	0	0	0
GCN4OSGLUB1	#N/A	0	0	0	0	0	0	0	0	1	0	0	0	1	0	1	0	0	0	0	1	0	0	0	0	0	0	0	0	0	1	0	0	1	0	1	0	0	1	0	0	0	0	1
CPBCSPOR	hormone	3	4	1	0	1	1	2	2	0	4	2	0	3	2	3	1	5	0	3	2	1	1	3	1	2	3	1	3	2	2	1	0	2	3	1	2	2	4	1	2	0	0	4
SREATMSD	sugar	2	3	2	0	0	1	0	3	0	2	2	1	2	0	4	1	1	1	0	1	2	0	2	0	0	0	2	4	0	2	1	0	3	1	1	0	2	1	0	1	2	0	3
TATABOXOSPAL	pal	0	3	2	4	3	0	4	0	2	1	1	0	2	3	2	3	2	2	0	1	0	5	1	1	0	0	0	3	3	4	1	1	1	3	0	0	6	3	3	6	2	2	7
ANAERO1CONSENSUS	misc	1	1	3	3	1	1	1	0	5	4	1	2	3	1	5	0	3	3	3	8	2	1	7	5	0	0	0	4	1	4	2	1	10	5	4	4	4	0	8	1	1	2	7
BOXIINTPATPB	defense	4	6	0	3	3	2	2	2	8	1	3	3	2	3	3	2	3	3	2	2	0	3	3	4	2	1	2	1	2	1	0	6	0	0	0	1	2	3	1	3	1	2	3
TATAPVTRNALEU		1	1	2	0	0	0	3	0	0	0	1	0	2	0	2	2	1	2	1	0	1	1	2	1	0	1	0	0	0	0	2	1	5	1	1	1	0	0	0	1	0	1	1
TATABOX4	misc	4	1	2	0	1	1	8	1	2	5	1	4	2	1	2	2	1	4	4	0	1	5	2	1	0	1	0	0	1	1	2	4	7	3	2	3	1	0	0	4	1	1	2
TATABOX2	misc	2	2	3	1	2	0	5	2	2	0	4	3	1	0	2	2	0	0	2	2	2	0	1	2	2	2	1	2	2	3	4	0	3	3	1	2	1	6	0	2	0	1	2
-300ELEMENT	storage	3	1	3	3	3	0	3	3	4	7	0	1	3	0	2	1	4	3	1	4	5	1	1	5	1	1	2	3	4	5	1	2	3	1	1	1	3	2	2	2	1	1	2
DPBFCOREDCDC3	hormone	1	3	0	2	0	0	1	1	0	6	7	3	2	5	1	1	3	0	3	4	2	1	3	3	3	3	3	2	1	1	1	3	1	2	3	2	1	4	1	1	0	9	0
ANAERO2CONSENSUS	misc	0	1	0	1	0	3	0	1	0	1	1	2	1	1	1	0	0	0	0	1	1	0	2	0	1	0	5	0	0	2	0	0	1	0	1	2	0	0	0	0	0	0	0
EECCRCAH1	misc	1	1	2	5	4	0	2	2	3	3	4	4	3	6	4	6	3	8	2	2	5	5	4	3	6	3	7	5	3	3	1	2	5	3	3	2	3	3	1	2	4	6	1
TBOXATGAPB	light	2	0	1	2	2	2	0	4	1	0	1	1	1	1	2	2	1	1	0	1	0	0	4	2	2	2	1	2	0	3	2	0	4	0	2	2	1	2	0	0	1	1	0
BIHD1OS	defense	5	4	5	3	4	6	2	1	3	6	4	3	6	4	6	2	4	3	4	2	7	2	4	4	4	6	2	6	4	3	6	3	3	5	5	4	4	5	3	5	6	10	3
CGACGOSAMY3	#N/A	2	0	0	0	0	0	1	0	2	2	2	2	1	2	0	1	0	2	1	0	1	1	0	1	0	0	0	1	1	1	0	0	1	0	0	0	0	0	0	0	0	0	1
ABRELATERD1	#N/A	3	2	2	0	4	3	0	2	1	0	4	2	4	1	3	1	0	0	0	1	3	2	2	1	2	3	0	1	4	5	4	3	2	2	0	1	0	0	0	0	0	6	2
MYB1AT	drought	3	0	8	4	2	2	2	2	2	2	1	0	2	3	7	1	5	7	2	4	2	4	4	1	3	3	3	3	10	2	2	0	3	2	7	4	13	2	5	3	7	2	3
REALPHALGLHCB21	#N/A	2	2	3	2	2	1	1	0	0	1	2	1	1	0	3	3	3	4	1	2	1	0	1	1	1	1	3	2	7	3	0	0	3	1	1	2	10	2	0	3	4	0	3
ACGTOSGLUB1	storage	1	0	0	0	0	0	0	0	0	0	0	1	1	0	0	0	0	0	0	0	0	0	0	0	0	0	0	0	0	0	0	0	0	0	0	0	0	0	0	0	0	0	0
MARABOX1	biotic stress	1	0	0	0	0	3	2	0	1	0	0	1	2	2	0	0	0	0	0	2	0	0	1	0	0	0	0	3	1	0	1	0	0	1	0	0	0	0	1	1	3	0	1
PREATPRODH	drought	1	1	1	0	1	0	1	1	2	0	2	1	1	0	1	0	1	0	0	1	0	0	0	0	1	1	1	0	0	0	2	1	1	0	2	1	0	0	0	0	0	1	3
AACACOREOSGLUB1	#N/A	1	0	0	1	0	2	1	0	2	3	1	1	1	0	1	2	0	0	0	0	1	0	2	1	0	1	0	0	0	1	0	1	3	0	0	1	2	0	2	0	0	0	1
SORLREP2AT	#N/A	0	0	0	0	0	0	0	0	0	0	0	0	1	0	0	0	0	0	0	0	0	0	0	0	0	0	0	0	0	0	0	0	0	0	0	0	0	0	0	0	0	0	0
T/GBOXATPIN2	#N/A	1	2	1	0	1	2	0	1	1	0	0	1	2	0	1	0	0	0	0	0	0	0	0	1	2	1	0	0	2	1	3	0	1	0	0	0	0	0	0	0	0	1	0
RHERPATEXPA7	misc	5	2	1	0	1	1	0	2	1	0	1	1	3	2	2	0	0	1	0	1	4	3	1	0	3	2	3	2	4	4	3	3	0	4	2	0	0	0	2	0	0	5	2
RYREPEATLEGUMINBOX	nitrogen	0	1	2	3	2	1	0	1	0	0	0	1	1	0	2	0	0	0	5	3	2	0	0	0	1	1	1	1	1	1	2	0	0	0	2	2	0	2	0	0	1	1	0
RYREPEATBNNAPA	abiotic stress	0	1	2	6	3	2	1	1	0	0	2	1	2	2	2	1	0	0	8	3	2	0	0	0	2	2	1	2	2	2	2	0	1	0	3	2	0	2	1	0	3	1	0
RAV1BAT	hormone	0	0	0	0	0	0	0	0	0	4	0	2	1	1	1	0	1	0	1	0	1	0	2	1	0	2	2	0	0	0	1	0	0	0	1	0	0	1	1	0	0	1	0
HDZIP2ATATHB2	light	0	0	1	2	2	0	0	0	0	0	0	0	1	0	0	1	0	0	0	2	1	1	0	0	0	0	0	0	0	1	0	3	0	1	0	2	0	0	0	1	0	1	1
TATABOX3	misc	2	6	8	0	3	2	4	3	2	0	7	2	1	0	2	3	1	4	0	3	1	1	1	2	2	1	1	0	3	3	4	2	2	2	0	5	7	0	0	1	0	2	2
CCA1ATLHCB1	#N/A	0	0	0	1	0	0	0	0	0	0	0	0	1	2	0	1	1	0	1	0	1	0	1	2	3	2	0	0	0	0	0	0	1	0	0	0	0	0	1	0	1	2	1
GT1MOTIFPSRBCS	#N/A	0	0	1	0	0	0	0	0	0	1	0	0	1	0	0	0	0	0	0	0	0	0	0	0	0	0	0	0	0	0	0	1	0	1	1	0	0	0	1	0	0	0	0
BS1EGCCR	defense	0	0	0	0	1	0	0	0	0	0	1	0	1	0	1	0	0	0	0	0	0	0	0	0	0	0	0	0	0	0	0	0	0	0	1	0	0	0	0	0	0	1	1
CRTDREHVCBF2	hormone	0	0	0	0	0	0	0	0	2	0	0	0	2	0	0	2	0	0	0	0	0	0	0	0	2	0	0	0	2	0	0	0	0	0	0	0	0	0	2	0	2	0	0
CBFHV	abiotic stress	1	2	0	2	0	2	2	0	3	1	0	3	2	1	0	2	0	1	0	0	1	0	0	0	3	1	1	1	3	1	0	0	2	0	0	0	0	2	5	0	2	0	0
ANAERO3CONSENSUS	发酵	0	0	1	0	2	0	0	0	0	0	0	0	1	1	0	1	0	1	0	0	2	0	0	0	0	0	0	0	0	0	0	0	0	0	0	0	0	0	0	0	0	0	0
WBBOXPCWRKY1	淀粉酶	0	0	0	0	0	0	1	3	0	2	0	1	1	2	0	3	1	1	0	2	0	3	0	3	1	1	0	3	0	2	1	1	0	2	2	0	0	2	0	0	0	2	0
SEF1MOTIF	legume	1	2	1	2	1	0	2	1	0	0	4	1	1	0	0	1	0	2	0	1	1	1	1	2	0	0	0	1	2	1	4	1	1	1	0	2	3	4	3	2	0	3	5
PRECONSCRHSP70A	light	0	2	0	1	0	1	3	1	0	0	1	1	0	3	0	0	2	0	1	2	2	0	0	3	0	0	0	0	0	3	1	1	1	0	2	1	2	1	0	1	0	2	1
LECPLEACS2	hormone	0	2	4	0	3	2	4	3	0	0	3	1	0	2	3	3	3	0	0	2	0	2	1	2	1	0	0	1	1	1	1	3	2	2	0	1	3	2	1	1	1	3	1
CTRMCAMV35S	misc	0	0	0	0	0	8	0	0	2	0	0	0	0	2	1	1	2	0	0	1	0	0	0	0	0	0	0	0	0	0	0	0	0	0	4	0	0	0	0	0	0	0	0
HEXAMERATH4	#N/A	0	0	0	0	0	0	0	0	0	0	0	1	0	1	0	0	0	0	0	0	0	0	0	1	0	0	0	0	0	0	0	0	0	0	0	0	0	0	0	0	0	0	1
MYBPZM	misc	0	1	1	0	1	2	0	0	1	4	7	1	0	1	0	2	1	1	2	1	0	0	1	0	0	1	0	2	2	0	1	2	0	2	2	1	1	0	0	1	0	0	1
CAREOSREP1	misc	2	3	1	2	2	0	1	1	1	1	0	1	0	2	2	1	3	1	3	0	1	1	0	0	1	2	2	3	0	1	0	0	2	1	0	0	0	2	1	0	1	2	1
SORLIP1AT	light	2	2	0	0	0	2	0	1	0	3	6	4	0	4	2	0	1	1	0	4	0	0	3	5	2	3	1	0	3	5	3	3	3	1	1	4	3	1	1	4	0	4	0
E2FCONSENSUS	#N/A	2	1	0	0	0	2	1	2	1	2	1	1	0	1	0	0	0	2	0	1	0	1	1	1	1	0	0	0	0	0	1	0	1	2	1	1	0	0	0	1	1	1	0
ASF1MOTIFCAMV	defense	2	2	0	1	0	2	0	1	0	2	0	3	0	1	1	0	2	1	2	1	1	0	1	0	0	2	1	1	1	1	0	2	0	0	1	2	0	0	1	1	0	3	0
NAPINMOTIFBN	storage	1	0	0	0	0	0	0	0	1	0	1	0	0	1	0	0	1	0	1	0	0	0	1	0	0	1	0	0	0	1	1	0	1	0	0	0	0	1	0	0	0	0	0
P1BS	misc 磷饥饿有关的元件	0	0	2	0	2	2	2	2	2	0	0	2	0	4	2	2	2	2	4	0	0	6	2	0	2	2	0	0	0	2	0	0	4	0	0	0	0	0	0	0	0	2	0
SEBFCONSSTPR10A	defense	2	0	1	2	2	3	0	0	0	2	0	2	0	1	2	1	1	2	1	1	0	1	0	2	0	0	0	0	1	1	1	0	0	2	1	0	1	0	0	0	0	1	0
MYBCOREATCYCB1	#N/A	0	3	1	1	0	3	1	1	0	0	3	0	0	3	1	0	1	1	1	2	0	0	1	0	2	4	1	2	2	1	1	0	0	1	3	1	1	0	3	0	0	1	2
-10PEHVPSBD	light	1	2	2	0	2	3	4	4	6	2	1	6	0	1	0	1	1	0	1	1	1	5	0	3	2	0	8	0	2	2	2	2	1	4	0	4	5	4	0	1	1	1	0
CIACADIANLELHC	misc	3	2	3	1	0	3	2	1	3	4	0	1	0	2	2	0	4	2	1	0	2	1	3	3	1	1	2	2	1	2	0	2	3	1	1	0	1	0	1	2	1	3	0
SEF3MOTIFGM	legume	0	0	1	2	1	1	2	1	0	0	9	0	0	2	1	1	2	0	1	2	1	1	1	0	2	1	2	2	1	0	1	0	0	2	1	1	0	2	0	0	1	1	2
WUSATAg	#N/A	0	2	0	3	0	0	0	0	3	0	0	1	0	1	0	0	0	0	1	0	0	1	0	0	0	0	2	0	0	0	0	0	0	2	1	0	1	0	0	2	0	1	0
2SSEEDPROTBANAPA	storage	0	0	0	0	0	1	1	0	0	1	2	0	0	1	0	0	1	0	0	0	0	0	0	0	0	0	0	0	2	0	0	0	0	1	1	0	1	0	0	1	0	0	1
SP8BFIBSP8BIB	misc	0	2	0	0	1	0	1	0	0	0	5	1	0	2	0	0	0	0	1	1	0	1	0	1	0	0	0	0	0	1	0	0	0	2	0	3	1	0	0	0	0	0	0
SORLIP2AT	light	4	0	1	2	3	1	1	1	1	2	5	0	0	2	1	2	0	2	0	0	0	0	1	0	3	2	3	0	3	1	0	1	5	0	1	0	0	1	2	0	0	3	1
-300CORE	#N/A	0	0	1	0	0	0	0	1	0	1	0	0	0	1	0	0	1	0	1	1	0	1	0	0	1	0	1	0	0	0	0	0	0	0	0	0	1	0	1	0	0	0	0
SP8BFIBSP8AIB	#N/A	0	0	0	0	0	0	0	0	0	0	0	0	0	1	0	0	0	0	0	1	1	0	0	1	0	2	0	0	0	0	0	0	0	0	0	0	0	0	1	0	0	0	0
DRE2COREZMRAB17	#N/A	0	0	0	0	0	0	1	0	0	0	0	0	0	1	0	0	0	0	0	0	0	0	0	0	0	0	0	0	0	1	0	0	0	0	0	0	0	0	0	0	0	0	0
DRECRTCOREAT	none	1	0	0	1	0	1	2	0	0	0	0	0	0	1	0	0	0	0	0	0	0	0	0	0	1	0	0	0	1	1	0	0	0	0	0	0	0	1	0	0	0	0	0
LTRECOREATCOR15	abiotic stress	2	0	0	1	0	2	2	1	1	0	2	0	0	1	0	1	1	0	1	3	1	0	0	2	1	0	0	0	2	2	1	0	0	0	0	0	1	1	0	0	1	0	0
INTRONLOWER	misc	0	1	0	1	1	0	0	0	0	0	0	2	0	1	1	0	1	0	2	0	2	0	0	0	1	1	4	0	1	1	0	0	0	0	0	0	0	0	2	0	1	0	0
CARGCW8GAT	misc	2	8	2	4	0	4	6	4	2	2	2	4	0	2	14	0	4	4	2	4	4	0	10	2	4	4	4	2	2	0	2	12	4	6	0	8	0	2	2	4	0	0	2
SURE1STPAT21	sugar	0	0	0	0	0	0	0	0	1	0	0	0	0	1	2	0	1	1	0	0	0	0	2	0	0	0	0	0	0	0	0	2	0	0	0	0	0	0	1	0	0	0	0
XYLAT	#N/A	0	0	0	0	0	1	1	1	1	1	0	0	0	0	1	0	1	0	2	1	1	1	0	1	1	0	0	0	0	0	0	0	1	0	0	0	0	0	1	0	1	0	0
MNF1ZMPPC1	light	0	0	0	0	0	0	0	0	0	0	0	0	0	0	1	0	1	0	0	0	0	0	1	0	0	0	0	0	0	1	0	0	0	0	0	0	0	0	0	0	0	0	0
AMYBOX2	storage	1	0	0	0	0	0	0	1	0	1	0	0	0	0	1	0	1	0	1	0	1	0	0	0	1	1	0	0	0	1	1	0	0	0	0	0	1	0	0	0	1	0	0
TATCCAYMOTIFOSRAMY3D	sugar	1	0	0	0	0	0	0	4	0	2	1	0	0	0	3	0	2	1	1	0	1	0	2	0	1	1	0	0	0	1	1	0	0	0	0	0	1	0	0	0	1	0	0
TATCCAOSAMY	#N/A	1	2	1	0	1	0	0	5	0	2	1	1	0	0	4	1	3	1	1	0	1	0	3	0	1	2	0	1	0	2	4	1	1	0	0	0	1	0	0	2	3	0	0
GARE1OSREP1	#N/A	0	0	0	0	0	0	0	0	0	0	1	0	0	0	1	0	1	0	0	0	2	0	1	0	0	0	1	0	0	0	0	0	0	0	1	0	0	0	0	0	0	0	0
S1FBOXSORPS1L21	misc	2	0	0	0	1	1	0	0	1	0	1	1	0	0	1	0	2	0	0	1	2	0	2	2	0	4	4	3	1	0	0	1	1	1	2	0	1	1	0	0	0	2	0
SURECOREATSULTR11	hormone	4	0	2	4	2	5	1	3	0	2	2	2	0	0	2	1	2	1	2	2	2	2	1	3	0	0	2	4	1	3	1	3	0	1	2	1	1	1	0	4	0	3	1
ARFAT	hormone	1	0	1	2	1	3	1	1	0	1	0	0	0	0	1	1	2	1	1	1	0	1	0	2	0	0	0	0	0	1	1	1	0	1	1	0	0	0	0	1	0	0	0
GLMHVCHORD	nitrogen	0	0	0	0	0	0	0	0	0	0	0	0	0	0	2	0	0	0	0	0	0	0	0	0	0	0	0	0	0	0	0	0	1	0	0	0	0	0	0	0	0	0	0
-300MOTIFZMZEIN	misc	0	0	0	0	0	0	0	0	0	0	0	0	0	0	1	0	0	0	0	0	0	0	0	0	0	0	0	0	0	0	0	0	1	0	0	0	0	0	0	0	0	0	0
RYREPEATVFLEB4	legume	0	0	2	0	2	0	0	0	0	0	0	0	0	0	2	0	0	0	2	2	0	0	0	0	0	0	0	0	0	0	2	0	0	0	2	0	0	0	0	0	0	0	0
RYREPEATGMGY2	legume	0	1	2	2	2	0	0	0	0	0	0	1	0	0	2	0	0	0	3	3	2	0	0	0	0	0	1	1	0	1	2	0	0	0	2	1	0	1	0	0	1	1	0
TATCCACHVAL21	hormone	0	0	0	0	0	0	0	3	0	1	1	0	0	0	2	0	1	1	0	0	0	0	2	0	0	0	0	0	0	0	0	0	0	0	0	0	0	0	0	0	0	0	0
IRO2OS	#N/A	0	0	0	0	0	0	0	0	0	0	1	0	0	0	1	0	0	0	0	0	0	0	1	0	0	0	0	0	0	0	0	0	0	0	0	0	0	0	0	0	0	1	0
ABRERATCAL	defense	0	1	0	0	1	2	0	0	1	0	3	1	0	0	1	0	0	0	1	2	1	0	1	2	1	2	0	0	2	1	1	1	2	0	0	5	0	0	0	0	0	5	0
CACGTGMOTIF	#N/A	0	0	0	0	0	0	0	0	0	0	4	0	0	0	2	0	0	0	0	0	2	0	2	0	0	2	0	0	2	2	0	2	0	0	0	0	0	0	0	0	0	4	0
LTRE1HVBLT49	#N/A	1	0	1	1	0	2	0	0	0	0	1	0	0	0	2	2	1	0	0	0	0	0	1	0	1	0	0	0	1	0	0	0	1	0	1	1	2	0	0	0	2	1	1
RGATAOS	#N/A	1	0	0	0	0	0	0	0	0	0	0	0	0	0	1	0	0	0	0	0	0	0	0	0	0	0	0	0	0	0	0	0	0	0	0	0	0	0	0	0	0	0	0
REBETALGLHCB21	light	0	0	0	2	0	1	0	0	0	0	0	0	0	0	1	0	0	0	0	0	0	1	0	0	0	0	2	0	0	1	0	0	3	0	0	0	0	0	0	1	1	0	0
CAATBOX2	#N/A	0	0	0	0	0	0	0	0	0	0	0	0	0	0	0	1	0	0	0	0	0	0	0	0	0	0	0	0	0	0	0	0	0	0	0	0	0	0	0	0	0	0	0
AMMORESIIUDCRNIA1	nitrogen	0	0	0	0	0	1	0	0	0	0	0	0	0	0	0	1	0	0	0	1	0	0	0	0	0	0	0	0	0	0	2	0	0	0	1	0	0	0	0	0	0	0	1
UP1ATMSD	#N/A	0	0	0	0	0	0	0	0	0	0	0	0	0	0	0	1	0	0	0	0	0	0	0	0	0	0	0	0	1	0	0	0	0	0	0	0	0	1	0	0	0	1	1
SURE2STPAT21	sugar	0	0	0	0	0	0	0	0	0	0	0	0	0	0	0	1	0	0	1	0	0	0	0	0	0	0	0	0	0	0	0	0	0	0	0	0	0	0	0	0	0	0	0
CARGATCONSENSUS	abiotic stress	0	2	0	2	0	0	0	0	2	0	0	0	0	0	0	2	0	0	0	0	0	0	4	0	0	0	0	0	2	0	0	0	0	2	2	0	0	0	0	0	0	0	0
MYBPLANT	pal	1	0	1	0	1	1	0	1	2	0	0	0	0	0	0	0	1	1	0	0	0	0	0	2	0	0	0	0	4	0	0	0	0	0	0	1	6	1	0	0	0	0	1
BOXLCOREDCPAL	pal	0	0	1	0	1	1	0	0	0	3	0	0	0	0	0	0	2	1	2	1	0	0	0	0	1	2	1	0	1	0	0	1	0	0	0	1	1	0	0	0	0	1	0
PROXBBNNAPA	hormone	0	0	0	0	0	1	0	0	0	0	1	0	0	0	0	0	1	0	0	0	0	0	0	0	0	0	0	0	0	0	0	0	0	0	0	0	0	0	0	1	0	0	0
EMHVCHORD	nitrogen	0	0	1	0	0	0	0	1	0	1	0	0	0	0	0	0	1	0	0	0	0	0	0	0	0	0	0	0	0	0	0	0	0	0	0	0	1	0	0	0	0	0	0
HEXMOTIFTAH3H4	#N/A	1	1	0	0	0	1	0	1	0	0	0	2	0	0	0	0	1	0	1	1	0	0	0	0	0	0	0	1	1	1	0	0	0	0	0	1	0	0	0	0	0	0	0
TGACGTVMAMY	#N/A	1	1	0	0	0	1	0	1	0	0	0	2	0	0	0	0	1	0	1	1	0	0	0	0	0	0	0	1	1	1	0	0	0	0	0	1	0	0	0	0	0	0	0
NRRBNEXTA	#N/A	0	0	0	0	0	0	0	1	0	0	0	0	0	0	0	0	1	0	0	0	0	0	1	0	0	0	0	1	0	0	0	0	0	0	2	0	0	0	0	0	0	0	0
SV40COREENHAN	plastidE	0	0	0	1	1	0	0	0	0	1	1	2	0	0	0	0	0	1	0	0	1	0	2	0	1	2	1	2	0	0	1	0	1	0	0	0	0	1	3	0	0	0	0
MYBATRD22	#N/A	2	0	2	0	1	1	1	0	0	0	0	0	0	0	0	0	0	1	0	0	0	0	1	0	0	0	0	0	1	0	0	0	0	0	0	0	2	0	1	0	1	0	1
ATHB6COREAT	hormone	0	0	0	0	0	1	0	0	0	0	0	0	0	0	0	0	0	1	0	0	1	0	0	0	0	0	0	0	1	0	0	0	0	0	0	1	0	0	0	0	0	0	0
CGCGBOXAT	defense	0	0	2	2	6	0	0	0	2	2	0	0	0	0	0	0	0	0	4	4	0	0	0	2	2	0	0	0	2	0	2	0	2	4	0	8	0	0	2	0	0	2	0
DRE1COREZMRAB17	abiotic stress	0	0	0	0	0	0	0	0	0	0	0	1	0	0	0	0	0	0	1	0	0	0	0	1	0	0	0	0	0	0	0	0	0	0	0	0	0	0	0	0	0	0	0
WBOXNTCHN48	defense	0	2	0	0	0	0	0	2	3	2	0	0	0	0	0	0	0	0	1	0	0	0	2	0	1	1	0	1	0	0	1	1	1	1	2	0	1	1	0	0	1	1	0
L1BOXATPDF1	#N/A	0	0	0	1	0	0	2	0	1	0	0	0	0	0	0	0	0	0	0	1	0	0	0	2	0	0	0	0	0	0	2	0	0	0	0	0	0	0	0	1	0	0	0
PROLAMINBOXOSGLUB1	misc	1	1	0	0	1	0	1	0	0	0	0	1	0	0	0	0	0	0	0	3	0	0	0	2	1	1	0	0	0	1	0	0	0	0	0	0	1	0	0	0	0	0	0
GCCCORE	#N/A	0	0	0	1	0	1	0	0	0	1	1	0	0	0	0	0	0	0	0	1	0	0	0	0	0	0	1	0	0	0	0	0	0	1	0	0	0	0	0	0	0	0	0
CEREGLUBOX2PSLEGA	#N/A	0	0	0	0	0	0	1	0	0	0	0	0	0	0	0	0	0	0	0	0	2	0	0	0	0	0	0	0	0	0	0	0	0	0	0	0	1	0	0	0	0	0	0
MARARS	biotic stress	0	1	0	1	0	0	0	0	0	0	0	1	0	0	0	0	0	0	0	0	1	0	0	0	0	0	0	1	0	1	2	1	2	1	0	0	1	1	0	1	0	0	0
CATATGGMSAUR	hormone	2	0	2	2	2	0	0	0	0	2	0	0	0	0	0	0	0	0	0	0	6	0	0	0	0	2	0	2	0	0	0	2	0	0	2	0	0	0	4	0	0	0	0
LEAFYATAG	#N/A	0	0	0	0	1	0	0	1	0	0	0	0	0	0	0	0	0	0	0	0	1	0	0	0	1	0	1	0	0	0	0	0	2	0	0	0	0	0	0	0	0	0	0
CEREGLUBOX3PSLEGA	#N/A	0	0	0	0	0	0	0	0	0	0	0	0	0	0	0	0	0	0	0	0	2	0	0	0	0	0	0	0	0	0	0	0	0	0	0	0	0	0	0	0	0	0	0
5659BOXLELAT5659	#N/A	0	0	0	1	0	0	0	0	0	0	0	0	0	0	0	0	0	0	0	0	1	0	0	0	0	0	0	0	1	0	0	0	0	0	0	0	0	0	0	0	0	0	0
ANAERO4CONSENSUS	厌氧发酵，能量代谢	0	0	0	0	0	0	0	0	0	0	0	0	0	0	0	0	0	0	0	0	0	1	0	0	0	0	0	0	0	0	0	1	0	0	0	0	0	0	0	0	0	0	0
GARE2OSREP1	hormone	0	0	1	0	0	0	0	0	0	0	0	0	0	0	0	0	0	0	0	0	0	0	1	3	0	0	0	0	0	0	0	0	0	0	0	0	0	0	0	0	0	0	0
UPRMOTIFIIAT	#N/A	0	0	0	0	1	0	0	0	0	0	0	0	0	0	0	0	0	0	0	0	0	0	1	0	0	0	0	0	0	0	0	0	0	0	1	0	0	0	0	0	0	1	0
MYB26PS	生物代谢	0	0	0	0	0	0	0	0	1	0	0	0	0	0	0	0	0	0	0	0	0	0	0	1	0	0	0	0	0	0	0	0	0	0	0	0	0	0	0	0	0	0	1
BOX1PSGS2	谷氨酸盐，光	0	0	0	0	0	0	0	0	0	0	0	0	0	0	0	0	0	0	0	0	0	0	0	1	0	0	0	0	0	0	0	0	0	0	0	0	0	0	0	0	0	0	0
ACGTABREMOTIFA2OSEM	hormone	0	0	0	0	0	0	0	0	1	0	2	0	0	0	0	0	0	0	0	0	0	0	0	1	0	0	0	0	0	0	0	1	1	0	0	1	0	0	0	0	0	3	0
GADOWNAT	hormone	0	0	0	0	0	0	0	0	1	0	1	0	0	0	0	0	0	0	0	0	0	0	0	1	0	0	0	0	0	0	0	1	1	0	0	0	0	0	0	0	0	3	0
QARBNEXTA	#N/A	0	1	0	0	0	1	0	0	1	0	0	1	0	0	0	0	0	0	0	0	0	0	0	1	0	1	0	0	0	0	0	0	1	0	0	0	0	0	0	0	0	1	0
BP5OSWX	#N/A	0	0	0	0	0	0	0	0	1	0	0	1	0	0	0	0	0	0	0	0	0	0	0	1	0	0	0	0	0	0	0	0	0	0	0	0	0	0	0	0	0	0	0
S1FSORPL21	plastidE	0	0	0	0	0	0	0	0	0	0	0	0	0	0	0	0	0	0	0	0	0	0	0	1	0	0	0	0	0	0	0	0	0	0	0	0	0	0	0	0	0	0	0
EVENINGAT	misc	0	0	0	0	1	0	0	1	0	0	0	0	0	0	0	0	0	0	0	0	0	0	0	0	1	1	0	0	0	0	0	1	0	0	0	0	0	1	0	0	0	0	0
CARGNCAT	hormone	0	0	0	0	0	0	0	0	0	0	0	0	0	0	0	0	0	0	0	0	0	0	0	0	2	0	0	0	0	0	0	0	0	0	0	0	0	0	0	2	0	0	0
SITEIOSPCNA	defense	0	0	0	0	0	0	0	0	0	0	0	0	0	0	0	0	0	0	0	0	0	0	0	0	0	1	0	0	0	0	0	0	0	0	0	0	0	0	1	0	0	0	0
CELLCYCLESC	#N/A	1	0	0	0	0	0	0	0	0	0	0	0	0	0	0	0	0	0	0	0	0	0	0	0	0	1	0	1	0	0	0	0	0	0	0	0	0	0	0	0	0	0	0
WRECSAA01	defense	0	0	0	0	0	0	0	0	0	0	0	0	0	0	0	0	0	0	0	0	0	0	0	0	0	1	0	0	0	0	0	0	0	0	0	0	0	0	0	0	0	0	0
S2FSORPL21	plastidE	0	0	0	0	0	0	0	0	0	0	0	0	0	0	0	0	0	0	0	0	0	0	0	0	0	1	0	0	0	0	0	0	0	0	1	0	0	1	0	0	0	0	0
AGCBOXNPGLB	磷酸化	0	0	0	0	0	0	0	0	0	0	1	0	0	0	0	0	0	0	0	0	0	0	0	0	0	0	1	0	0	0	0	0	0	1	0	0	0	0	0	0	0	0	0
SORLIP3AT	light	0	0	0	0	0	0	0	0	0	0	0	0	0	0	0	0	0	0	0	0	0	0	0	0	0	0	1	0	0	0	0	0	0	0	1	0	0	0	0	0	0	0	0
INTRONUPPER	#N/A	0	0	0	0	0	0	0	0	0	0	0	0	0	0	0	0	0	0	0	0	0	0	0	0	0	0	0	1	0	0	0	0	0	0	0	0	0	0	0	1	0	0	0
AGATCONSENSUS	#N/A	0	0	0	0	0	0	0	0	0	0	0	0	0	0	0	0	0	0	0	0	0	0	0	0	0	0	0	1	0	0	0	0	0	0	0	0	0	0	0	0	0	0	0
ACGTTBOX	sugar	4	0	2	0	2	4	0	2	0	0	0	0	0	0	0	0	0	0	0	0	0	0	0	0	0	0	0	2	0	0	0	0	0	0	0	0	0	0	2	0	2	0	0
TGTCACACMCUCUMISIN	defense	1	0	0	1	0	0	0	0	0	0	0	0	0	0	0	0	0	0	0	0	0	0	0	0	0	0	0	0	1	0	0	0	0	1	0	0	1	0	1	0	0	0	0
LTREATLTI78	abiotic stress	0	0	0	0	0	0	0	0	0	0	0	0	0	0	0	0	0	0	0	0	0	0	0	0	0	0	0	0	0	1	0	0	0	0	0	0	0	0	0	0	0	0	0
ATHB1ATCONSENSUS	#N/A	2	0	0	0	0	0	0	2	0	0	0	0	0	0	0	0	0	0	0	0	0	0	0	0	0	0	0	0	0	0	0	2	0	0	0	0	0	0	0	0	0	0	0
ATHB5ATCORE	#N/A	2	0	0	0	0	0	0	2	0	0	0	0	0	0	0	0	0	0	0	0	0	0	0	0	0	0	0	0	0	0	0	2	0	0	0	0	0	0	0	0	0	0	0
O2F2BE2S1	#N/A	0	0	0	0	0	0	0	0	0	0	0	0	0	0	0	0	0	0	0	0	0	0	0	0	0	0	0	0	0	0	0	1	0	0	0	0	0	0	0	0	0	0	0
TELOBOXATEEF1AA1	#N/A	0	0	0	0	0	0	0	0	0	0	0	0	0	0	0	0	0	0	0	0	0	0	0	0	0	0	0	0	0	0	0	1	0	0	0	0	0	0	0	0	0	0	0
UP2ATMSD	#N/A	0	0	0	0	0	0	0	0	0	0	0	0	0	0	0	0	0	0	0	0	0	0	0	0	0	0	0	0	0	0	0	1	0	0	0	0	0	0	0	0	0	0	1
AGMOTIFNTMYB2	pal	0	0	0	0	0	0	0	0	0	0	0	1	0	0	0	0	0	0	0	0	0	0	0	0	0	0	0	0	0	0	0	0	1	0	0	0	0	0	0	0	0	0	0
BOXCPSAS1	nitrogen	0	0	0	0	0	1	0	0	0	0	0	0	0	0	0	0	0	0	0	0	0	0	0	0	0	0	0	0	0	0	0	0	0	1	1	0	0	0	0	0	0	0	0
GT2OSPHYA	#N/A	0	0	0	0	0	0	0	0	0	0	0	0	0	0	0	0	0	0	0	0	0	0	0	0	0	0	0	0	0	0	0	0	0	1	0	0	0	0	0	0	0	0	0
SPHCOREZMC1	#N/A	0	0	0	0	0	0	0	0	0	0	0	0	0	0	0	0	0	0	0	0	0	0	0	0	0	0	0	0	0	0	0	0	0	0	1	0	0	0	0	0	0	0	0
ACGTCBOX	#N/A	2	2	0	0	0	0	0	0	0	0	0	0	0	0	0	0	0	0	0	0	0	0	0	0	0	0	0	0	0	0	0	0	0	0	0	2	0	0	0	0	0	0	0
ABREOSRAB21	#N/A	1	1	0	1	0	0	0	0	0	0	1	1	0	0	0	0	0	0	0	0	0	0	0	0	0	0	0	0	0	0	0	0	0	0	0	1	0	0	0	0	0	0	0
PALBOXAPC	pal	1	0	0	0	1	0	0	0	0	0	0	0	0	0	0	0	0	0	0	0	0	0	0	0	0	0	0	0	0	0	0	0	0	0	0	1	0	0	0	0	0	0	0
LRENPCABE	light	0	0	0	0	0	0	0	0	0	0	0	0	0	0	0	0	0	0	0	0	0	0	0	0	0	0	0	0	0	0	0	0	0	0	0	1	0	0	0	0	0	0	0
ABREA2HVA1	#N/A	0	0	0	0	0	0	0	0	0	0	0	0	0	0	0	0	0	0	0	0	0	0	0	0	0	0	0	0	0	0	0	0	0	0	0	1	0	0	0	0	0	0	0
BOXIIPCCHS	#N/A	0	0	0	0	0	0	0	0	0	0	1	0	0	0	0	0	0	0	0	0	0	0	0	0	0	0	0	0	0	0	0	0	0	0	0	1	0	0	0	0	0	0	0
ABREATCONSENSUS	abiotic stress	0	0	0	0	0	0	0	0	0	0	1	0	0	0	0	0	0	0	0	0	0	0	0	0	0	0	0	0	0	0	0	0	0	0	0	1	0	0	0	0	0	0	0
MYB1LEPR	defense	0	0	0	1	0	0	0	1	1	0	1	0	0	0	0	0	0	0	0	0	0	0	0	0	0	0	0	0	0	0	0	0	0	0	0	0	1	0	0	3	1	0	0
SORLREP3AT	#N/A	0	0	0	0	0	1	0	0	1	0	1	3	0	0	0	0	0	0	0	0	0	0	0	0	0	0	0	0	0	0	0	0	0	0	0	0	1	0	0	0	0	0	0
ANAERO5CONSENSUS	厌氧发酵	0	0	0	0	0	0	0	0	0	0	0	0	0	0	0	0	0	0	0	0	0	0	0	0	0	0	0	0	0	0	0	0	0	0	0	0	0	1	0	0	0	0	0
POLLEN2LELAT52	#N/A	0	0	0	0	0	0	0	0	0	0	0	1	0	0	0	0	0	0	0	0	0	0	0	0	0	0	0	0	0	0	0	0	0	0	0	0	0	0	1	0	0	0	0
TCA1MOTIF	#N/A	0	0	0	0	0	0	0	0	0	0	0	0	0	0	0	0	0	0	0	0	0	0	0	0	0	0	0	0	0	0	0	0	0	0	0	0	0	0	0	1	0	0	0
AUXREPSIAA4	Auxin hormone	0	0	1	0	1	0	0	0	0	0	0	0	0	0	0	0	0	0	0	0	0	0	0	0	0	0	0	0	0	0	0	0	0	0	0	0	0	0	0	0	1	0	0
SGBFGMGMAUX28	legume	0	0	0	0	0	0	0	0	0	0	0	0	0	0	0	0	0	0	0	0	0	0	0	0	0	0	0	0	0	0	0	0	0	0	0	0	0	0	0	0	0	1	0
MRNA3ENDTAH3	#N/A	0	0	0	0	0	0	0	0	0	0	0	0	0	0	0	0	0	0	0	0	0	0	0	0	0	0	0	0	0	0	0	0	0	0	0	0	0	0	0	0	0	1	0
E2F1OSPCNA	misc	0	0	0	0	0	0	0	0	0	0	0	0	0	0	0	0	0	0	0	0	0	0	0	0	0	0	0	0	0	0	0	0	0	0	0	0	0	0	0	0	0	1	0
E2FANTRNR	#N/A	0	0	0	0	0	0	0	0	0	0	0	0	0	0	0	0	0	0	0	0	0	0	0	0	0	0	0	0	0	0	0	0	0	0	0	0	0	0	0	0	0	1	0
ACIIIPVPAL2	#N/A	0	0	0	0	0	0	0	0	0	0	0	0	0	0	0	0	0	0	0	0	0	0	0	0	0	0	0	0	0	0	0	0	0	0	0	0	0	0	0	0	0	0	1
CACGCAATGMGH3	Auxin hormone	0	0	0	0	0	0	1	0	0	0	0	0	0	0	0	0	0	0	0	0	0	0	0	0	0	0	0	0	0	0	0	0	0	0	0	0	0	0	0	0	0	0	1
CMSRE1IBSPOA	#N/A	1	0	0	0	0	0	0	0	0	0	0	0	0	0	0	0	0	0	0	0	0	0	0	0	0	0	0	0	0	0	0	0	0	0	0	0	0	0	0	0	0	0	0
PALBOXPPC	#N/A	1	0	0	0	0	0	0	0	0	0	0	0	0	0	0	0	0	0	0	0	0	0	0	0	0	0	0	0	0	0	0	0	0	0	0	0	0	0	0	0	0	0	0
AT1BOX	light	0	1	0	0	0	0	1	0	0	0	0	0	0	0	0	0	0	0	0	0	0	0	0	0	0	0	0	0	0	0	0	0	0	0	0	0	0	0	0	0	0	0	0
GGTCCCATGMSAUR	Auxin hormone	0	0	1	0	1	0	0	0	0	0	0	0	0	0	0	0	0	0	0	0	0	0	0	0	0	0	0	0	0	0	0	0	0	0	0	0	0	0	0	0	0	0	0
GAGAGMGSA1	#N/A	0	0	0	0	0	1	0	0	0	0	0	0	0	0	0	0	0	0	0	0	0	0	0	0	0	0	0	0	0	0	0	0	0	0	0	0	0	0	0	0	0	0	0
GAGA8HVBKN3	#N/A	0	0	0	0	0	2	0	0	0	0	0	0	0	0	0	0	0	0	0	0	0	0	0	0	0	0	0	0	0	0	0	0	0	0	0	0	0	0	0	0	0	0	0
HEXAT	#N/A	0	0	0	0	0	1	0	0	0	0	0	0	0	0	0	0	0	0	0	0	0	0	0	0	0	0	0	0	0	0	0	0	0	0	0	0	0	0	0	0	0	0	0
UPRMOTIFIAT	#N/A	0	0	0	0	0	1	0	0	0	0	0	0	0	0	0	0	0	0	0	0	0	0	0	0	0	0	0	0	0	0	0	0	0	0	0	0	0	0	0	0	0	0	0
GMHDLGMVSPB	P response	0	0	0	0	0	0	0	1	0	0	0	0	0	0	0	0	0	0	0	0	0	0	0	0	0	0	0	0	0	0	0	0	0	0	0	0	0	0	0	0	0	0	0
SORLIP5AT	light	0	0	0	0	0	0	0	1	0	1	0	0	0	0	0	0	0	0	0	0	0	0	0	0	0	0	0	0	0	0	0	0	0	0	0	0	0	0	0	0	0	0	0
EMBP1TAEM	ABA hormone	0	0	0	0	0	0	0	0	0	0	1	0	0	0	0	0	0	0	0	0	0	0	0	0	0	0	0	0	0	0	0	0	0	0	0	0	0	0	0	0	0	0	0
HBOXPVCHS15	#N/A	0	0	0	0	0	0	0	0	0	0	1	0	0	0	0	0	0	0	0	0	0	0	0	0	0	0	0	0	0	0	0	0	0	0	0	0	0	0	0	0	0	0	0
HBOXCONSENSUSPVCHS	light	0	0	0	0	0	0	0	0	0	0	1	0	0	0	0	0	0	0	0	0	0	0	0	0	0	0	0	0	0	0	0	0	0	0	0	0	0	0	0	0	0	0	0
PIATGAPB	light	0	0	0	0	0	0	0	0	0	0	0	2	0	0	0	0	0	0	0	0	0	0	0	0	0	0	0	0	0	0	0	0	0	0	0	0	0	0	0	0	0	0	0
