# Supplementary material for: Genomic Identification and Expression Analysis of the Phosphate Transporter Gene Family in Poplar
Source: Front Plant Sci. 2016 Sep 16;7:1398. doi: 10.3389/fpls.2016.01398 (PMC5025438; doi:10.3389/fpls.2016.01398)
Supplement: Table S3 — The sequence similarity of PHT genes in Populus. [file Table3.XLSX]

## Sheet: PHT identity
Seq->	PHT1.1	PHT1.2	PHT1.3	PHT1.4	PHT1.5	PHT1.6	PHT1.7	PHT1.8	PHT1.9	PHT1.10	PHT1.11	PHT1.12	PHT1.13	PHT1.14	PHT2.1	PHT2.2	PHT3.1a	PHT3.1b	PHT3.2a	PHT3.2b	PHT3.3a	PHT3.3b	PHT4.1a	PHT4.1b	PHT4.2	PHT4.3	PHT4.4	PHT4.5a	PHT4.5b	PHT4.6	PHO1	PHO2	PHO3	PHO4	PHO5	PHO6	PHO7	PHO8	PHO9	PHO10	PHO11	PHO12
PHT1.1	ID	0.076	0.074	0.441	0.776	0.774	0.777	0.676	0.091	0.084	0.371	0.346	0.073	0.06	0.04	0.059	0.059	0.061	0.034	0.03	0.055	0.049	0.059	0.072	0.055	0.07	0.055	0.086	0.066	0.063	0.032	0.037	0.041	0.033	0.051	0.047	0.049	0.043	0.04	0.032	0.026	0.047
PHT1.2	0.076	ID	0.944	0.085	0.092	0.094	0.1	0.077	0.068	0.066	0.061	0.163	0.055	0.053	0.037	0.049	0.044	0.046	0.05	0.048	0.029	0.046	0.057	0.066	0.068	0.081	0.053	0.062	0.065	0.066	0.041	0.036	0.038	0.042	0.038	0.023	0.038	0.032	0.03	0.046	0.032	0.055
PHT1.3	0.074	0.944	ID	0.081	0.09	0.09	0.096	0.074	0.07	0.068	0.063	0.163	0.057	0.053	0.037	0.044	0.044	0.042	0.048	0.048	0.031	0.048	0.061	0.066	0.066	0.081	0.053	0.064	0.059	0.066	0.042	0.037	0.039	0.044	0.036	0.029	0.039	0.032	0.03	0.042	0.036	0.055
PHT1.4	0.441	0.085	0.081	ID	0.445	0.442	0.444	0.414	0.076	0.085	0.36	0.366	0.067	0.065	0.046	0.055	0.057	0.044	0.037	0.035	0.046	0.039	0.065	0.063	0.054	0.061	0.043	0.073	0.075	0.063	0.029	0.033	0.033	0.036	0.045	0.036	0.038	0.039	0.04	0.024	0.042	0.033
PHT1.5	0.776	0.092	0.09	0.445	ID	0.972	0.93	0.651	0.104	0.102	0.35	0.369	0.061	0.059	0.046	0.061	0.057	0.059	0.033	0.033	0.054	0.052	0.05	0.069	0.063	0.063	0.046	0.081	0.068	0.057	0.037	0.033	0.036	0.036	0.047	0.045	0.039	0.041	0.037	0.029	0.032	0.046
PHT1.6	0.774	0.094	0.09	0.442	0.972	ID	0.951	0.654	0.106	0.106	0.354	0.369	0.063	0.057	0.046	0.059	0.057	0.054	0.027	0.035	0.054	0.055	0.052	0.07	0.063	0.065	0.048	0.077	0.065	0.052	0.035	0.035	0.034	0.033	0.047	0.046	0.04	0.041	0.037	0.029	0.035	0.046
PHT1.7	0.777	0.1	0.096	0.444	0.93	0.951	ID	0.662	0.11	0.108	0.354	0.373	0.063	0.057	0.048	0.062	0.057	0.052	0.029	0.039	0.048	0.055	0.054	0.07	0.067	0.063	0.05	0.073	0.061	0.054	0.033	0.035	0.034	0.033	0.046	0.041	0.043	0.042	0.038	0.031	0.032	0.042
PHT1.8	0.676	0.077	0.074	0.414	0.651	0.654	0.662	ID	0.076	0.076	0.348	0.354	0.056	0.053	0.048	0.045	0.061	0.066	0.038	0.045	0.059	0.057	0.055	0.055	0.056	0.053	0.034	0.073	0.061	0.063	0.029	0.027	0.032	0.031	0.034	0.031	0.036	0.032	0.028	0.028	0.026	0.031
PHT1.9	0.091	0.068	0.07	0.076	0.104	0.106	0.11	0.076	ID	0.893	0.069	0.069	0.061	0.069	0.048	0.074	0.058	0.061	0.044	0.048	0.05	0.037	0.063	0.05	0.076	0.065	0.048	0.081	0.07	0.065	0.04	0.047	0.036	0.031	0.038	0.036	0.049	0.031	0.031	0.052	0.035	0.047
PHT1.10	0.084	0.066	0.068	0.085	0.102	0.106	0.108	0.076	0.893	ID	0.065	0.076	0.061	0.067	0.048	0.071	0.056	0.06	0.045	0.048	0.05	0.037	0.061	0.048	0.08	0.063	0.043	0.077	0.07	0.065	0.042	0.038	0.038	0.029	0.037	0.034	0.053	0.029	0.03	0.054	0.04	0.041
PHT1.11	0.371	0.061	0.063	0.36	0.35	0.354	0.354	0.348	0.069	0.065	ID	0.408	0.09	0.079	0.039	0.064	0.051	0.06	0.028	0.026	0.049	0.039	0.073	0.075	0.06	0.066	0.056	0.069	0.077	0.071	0.04	0.026	0.033	0.05	0.043	0.035	0.032	0.044	0.042	0.032	0.032	0.054
PHT1.12	0.346	0.163	0.163	0.366	0.369	0.369	0.373	0.354	0.069	0.076	0.408	ID	0.073	0.077	0.041	0.071	0.048	0.05	0.033	0.039	0.047	0.037	0.071	0.056	0.069	0.079	0.048	0.064	0.068	0.069	0.035	0.042	0.033	0.046	0.045	0.042	0.034	0.042	0.04	0.025	0.041	0.044
PHT1.13	0.073	0.055	0.057	0.067	0.061	0.063	0.063	0.056	0.061	0.061	0.09	0.073	ID	0.17	0.054	0.064	0.062	0.054	0.053	0.043	0.026	0.047	0.058	0.068	0.058	0.066	0.051	0.069	0.077	0.041	0.044	0.044	0.037	0.05	0.036	0.044	0.051	0.039	0.041	0.038	0.036	0.041
PHT1.14	0.06	0.053	0.053	0.065	0.059	0.057	0.057	0.053	0.069	0.067	0.079	0.077	0.17	ID	0.039	0.059	0.049	0.053	0.051	0.039	0.039	0.024	0.049	0.053	0.06	0.066	0.062	0.044	0.061	0.058	0.029	0.035	0.042	0.041	0.049	0.045	0.04	0.047	0.049	0.043	0.039	0.049
PHT2.1	0.04	0.037	0.037	0.046	0.046	0.046	0.048	0.048	0.048	0.048	0.039	0.041	0.054	0.039	ID	0.042	0.068	0.069	0.076	0.047	0.065	0.075	0.042	0.046	0.04	0.043	0.041	0.053	0.054	0.038	0.013	0.023	0.028	0.027	0.021	0.027	0.031	0.029	0.028	0.014	0.03	0.033
PHT2.2	0.059	0.049	0.044	0.055	0.061	0.059	0.062	0.045	0.074	0.071	0.064	0.071	0.064	0.059	0.042	ID	0.047	0.052	0.03	0.042	0.033	0.042	0.081	0.067	0.079	0.086	0.055	0.062	0.067	0.057	0.059	0.045	0.037	0.038	0.041	0.041	0.045	0.039	0.038	0.043	0.04	0.05
PHT3.1a	0.059	0.044	0.044	0.057	0.057	0.057	0.057	0.061	0.058	0.056	0.051	0.048	0.062	0.049	0.068	0.047	ID	0.122	0.081	0.065	0.06	0.057	0.05	0.048	0.056	0.049	0.044	0.038	0.05	0.054	0.026	0.032	0.028	0.023	0.031	0.04	0.031	0.026	0.023	0.024	0.022	0.033
PHT3.1b	0.061	0.046	0.042	0.044	0.059	0.054	0.052	0.066	0.061	0.06	0.06	0.05	0.054	0.053	0.069	0.052	0.122	ID	0.09	0.072	0.056	0.053	0.052	0.042	0.058	0.045	0.036	0.04	0.039	0.063	0.028	0.027	0.031	0.027	0.021	0.022	0.031	0.041	0.041	0.031	0.027	0.031
PHT3.2a	0.034	0.05	0.048	0.037	0.033	0.027	0.029	0.038	0.044	0.045	0.028	0.033	0.053	0.051	0.076	0.03	0.081	0.09	ID	0.126	0.071	0.041	0.044	0.04	0.048	0.053	0.039	0.047	0.057	0.049	0.02	0.026	0.024	0.045	0.032	0.03	0.028	0.027	0.027	0.025	0.025	0.028
PHT3.2b	0.03	0.048	0.048	0.035	0.033	0.035	0.039	0.045	0.048	0.048	0.026	0.039	0.043	0.039	0.047	0.042	0.065	0.072	0.126	ID	0.075	0.041	0.032	0.042	0.07	0.045	0.044	0.027	0.027	0.054	0.024	0.031	0.029	0.04	0.02	0.022	0.028	0.023	0.023	0.024	0.023	0.031
PHT3.3a	0.055	0.029	0.031	0.046	0.054	0.054	0.048	0.059	0.05	0.05	0.049	0.047	0.026	0.039	0.065	0.033	0.06	0.056	0.071	0.075	ID	0.072	0.038	0.028	0.04	0.037	0.055	0.044	0.045	0.049	0.033	0.025	0.034	0.02	0.029	0.016	0.027	0.022	0.022	0.019	0.025	0.03
PHT3.3b	0.049	0.046	0.048	0.039	0.052	0.055	0.055	0.057	0.037	0.037	0.039	0.037	0.047	0.024	0.075	0.042	0.057	0.053	0.041	0.041	0.072	ID	0.032	0.036	0.04	0.035	0.027	0.04	0.028	0.052	0.018	0.032	0.021	0.024	0.027	0.023	0.026	0.023	0.022	0.024	0.029	0.042
PHT4.1a	0.059	0.057	0.061	0.065	0.05	0.052	0.054	0.055	0.063	0.061	0.073	0.071	0.058	0.049	0.042	0.081	0.05	0.052	0.044	0.032	0.038	0.032	ID	0.09	0.071	0.07	0.06	0.064	0.077	0.052	0.045	0.03	0.032	0.046	0.036	0.032	0.032	0.037	0.035	0.034	0.029	0.038
PHT4.1b	0.072	0.066	0.066	0.063	0.069	0.07	0.07	0.055	0.05	0.048	0.075	0.056	0.068	0.053	0.046	0.067	0.048	0.042	0.04	0.042	0.028	0.036	0.09	ID	0.084	0.062	0.048	0.075	0.072	0.055	0.035	0.028	0.036	0.038	0.036	0.041	0.047	0.031	0.032	0.043	0.039	0.049
PHT4.2	0.055	0.068	0.066	0.054	0.063	0.063	0.067	0.056	0.076	0.08	0.06	0.069	0.058	0.06	0.04	0.079	0.056	0.058	0.048	0.07	0.04	0.04	0.071	0.084	ID	0.075	0.06	0.069	0.066	0.07	0.042	0.032	0.033	0.038	0.042	0.041	0.026	0.038	0.037	0.049	0.037	0.042
PHT4.3	0.07	0.081	0.081	0.061	0.063	0.065	0.063	0.053	0.065	0.063	0.066	0.079	0.066	0.066	0.043	0.086	0.049	0.045	0.053	0.045	0.037	0.035	0.07	0.062	0.075	ID	0.074	0.075	0.066	0.051	0.058	0.049	0.031	0.038	0.051	0.046	0.041	0.048	0.046	0.047	0.039	0.054
PHT4.4	0.055	0.053	0.053	0.043	0.046	0.048	0.05	0.034	0.048	0.043	0.056	0.048	0.051	0.062	0.041	0.055	0.044	0.036	0.039	0.044	0.055	0.027	0.06	0.048	0.06	0.074	ID	0.044	0.055	0.053	0.04	0.047	0.047	0.042	0.054	0.054	0.045	0.049	0.044	0.036	0.04	0.052
PHT4.5a	0.086	0.062	0.064	0.073	0.081	0.077	0.073	0.073	0.081	0.077	0.069	0.064	0.069	0.044	0.053	0.062	0.038	0.04	0.047	0.027	0.044	0.04	0.064	0.075	0.069	0.075	0.044	ID	0.408	0.051	0.049	0.045	0.051	0.047	0.056	0.041	0.045	0.039	0.038	0.043	0.037	0.049
PHT4.5b	0.066	0.065	0.059	0.075	0.068	0.065	0.061	0.061	0.07	0.07	0.077	0.068	0.077	0.061	0.054	0.067	0.05	0.039	0.057	0.027	0.045	0.028	0.077	0.072	0.066	0.066	0.055	0.408	ID	0.061	0.05	0.041	0.039	0.038	0.053	0.04	0.036	0.034	0.033	0.04	0.037	0.054
PHT4.6	0.063	0.066	0.066	0.063	0.057	0.052	0.054	0.063	0.065	0.065	0.071	0.069	0.041	0.058	0.038	0.057	0.054	0.063	0.049	0.054	0.049	0.052	0.052	0.055	0.07	0.051	0.053	0.051	0.061	ID	0.029	0.03	0.022	0.032	0.031	0.029	0.032	0.034	0.037	0.041	0.034	0.047
PHO1	0.032	0.041	0.042	0.029	0.037	0.035	0.033	0.029	0.04	0.042	0.04	0.035	0.044	0.029	0.013	0.059	0.026	0.028	0.02	0.024	0.033	0.018	0.045	0.035	0.042	0.058	0.04	0.049	0.05	0.029	ID	0.083	0.067	0.071	0.064	0.058	0.098	0.079	0.09	0.098	0.089	0.074
PHO2	0.037	0.036	0.037	0.033	0.033	0.035	0.035	0.027	0.047	0.038	0.026	0.042	0.044	0.035	0.023	0.045	0.032	0.027	0.026	0.031	0.025	0.032	0.03	0.028	0.032	0.049	0.047	0.045	0.041	0.03	0.083	ID	0.064	0.066	0.065	0.155	0.285	0.134	0.353	0.086	0.194	0.118
PHO3	0.041	0.038	0.039	0.033	0.036	0.034	0.034	0.032	0.036	0.038	0.033	0.033	0.037	0.042	0.028	0.037	0.028	0.031	0.024	0.029	0.034	0.021	0.032	0.036	0.033	0.031	0.047	0.051	0.039	0.022	0.067	0.064	ID	0.124	0.101	0.104	0.123	0.074	0.068	0.058	0.052	0.041
PHO4	0.033	0.042	0.044	0.036	0.036	0.033	0.033	0.031	0.031	0.029	0.05	0.046	0.05	0.041	0.027	0.038	0.023	0.027	0.045	0.04	0.02	0.024	0.046	0.038	0.038	0.038	0.042	0.047	0.038	0.032	0.071	0.066	0.124	ID	0.157	0.101	0.041	0.063	0.062	0.102	0.066	0.058
PHO5	0.051	0.038	0.036	0.045	0.047	0.047	0.046	0.034	0.038	0.037	0.043	0.045	0.036	0.049	0.021	0.041	0.031	0.021	0.032	0.02	0.029	0.027	0.036	0.036	0.042	0.051	0.054	0.056	0.053	0.031	0.064	0.065	0.101	0.157	ID	0.083	0.059	0.047	0.057	0.071	0.046	0.05
PHO6	0.047	0.023	0.029	0.036	0.045	0.046	0.041	0.031	0.036	0.034	0.035	0.042	0.044	0.045	0.027	0.041	0.04	0.022	0.03	0.022	0.016	0.023	0.032	0.041	0.041	0.046	0.054	0.041	0.04	0.029	0.058	0.155	0.104	0.101	0.083	ID	0.053	0.062	0.159	0.064	0.103	0.053
PHO7	0.049	0.038	0.039	0.038	0.039	0.04	0.043	0.036	0.049	0.053	0.032	0.034	0.051	0.04	0.031	0.045	0.031	0.031	0.028	0.028	0.027	0.026	0.032	0.047	0.026	0.041	0.045	0.045	0.036	0.032	0.098	0.285	0.123	0.041	0.059	0.053	ID	0.142	0.15	0.089	0.141	0.123
PHO8	0.043	0.032	0.032	0.039	0.041	0.041	0.042	0.032	0.031	0.029	0.044	0.042	0.039	0.047	0.029	0.039	0.026	0.041	0.027	0.023	0.022	0.023	0.037	0.031	0.038	0.048	0.049	0.039	0.034	0.034	0.079	0.134	0.074	0.063	0.047	0.062	0.142	ID	0.69	0.088	0.092	0.094
PHO9	0.04	0.03	0.03	0.04	0.037	0.037	0.038	0.028	0.031	0.03	0.042	0.04	0.041	0.049	0.028	0.038	0.023	0.041	0.027	0.023	0.022	0.022	0.035	0.032	0.037	0.046	0.044	0.038	0.033	0.037	0.09	0.353	0.068	0.062	0.057	0.159	0.15	0.69	ID	0.081	0.147	0.096
PHO10	0.032	0.046	0.042	0.024	0.029	0.029	0.031	0.028	0.052	0.054	0.032	0.025	0.038	0.043	0.014	0.043	0.024	0.031	0.025	0.024	0.019	0.024	0.034	0.043	0.049	0.047	0.036	0.043	0.04	0.041	0.098	0.086	0.058	0.102	0.071	0.064	0.089	0.088	0.081	ID	0.089	0.081
PHO11	0.026	0.032	0.036	0.042	0.032	0.035	0.032	0.026	0.035	0.04	0.032	0.041	0.036	0.039	0.03	0.04	0.022	0.027	0.025	0.023	0.025	0.029	0.029	0.039	0.037	0.039	0.04	0.037	0.037	0.034	0.089	0.194	0.052	0.066	0.046	0.103	0.141	0.092	0.147	0.089	ID	0.22
PHO12	0.047	0.055	0.055	0.033	0.046	0.046	0.042	0.031	0.047	0.041	0.054	0.044	0.041	0.049	0.033	0.05	0.033	0.031	0.028	0.031	0.03	0.042	0.038	0.049	0.042	0.054	0.052	0.049	0.054	0.047	0.074	0.118	0.041	0.058	0.05	0.053	0.123	0.094	0.096	0.081	0.22	ID

## Sheet: PHT1
Seq->	PtrPHT1.1	PtrPHT1.2	PtrPHT1.3	PtrPHT1.4	PtrPHT1.5	PtrPHT1.6	PtrPHT1.7	PtrPHT1.8	PtrPHT1.9	PtrPHT1.10	PtrPHT1.11	PtrPHT1.12	PtrPHT1.13	PtrPHT1.14
PtrPHT1.1	ID	0.076	0.074	0.441	0.776	0.774	0.777	0.676	0.091	0.084	0.371	0.346	0.073	0.06
PtrPHT1.2	0.076	ID	0.944	0.085	0.092	0.094	0.1	0.077	0.068	0.066	0.061	0.163	0.055	0.053
PtrPHT1.3	0.074	0.944	ID	0.081	0.09	0.09	0.096	0.074	0.07	0.068	0.063	0.163	0.057	0.053
PtrPHT1.4	0.441	0.085	0.081	ID	0.445	0.442	0.444	0.414	0.076	0.085	0.36	0.366	0.067	0.065
PtrPHT1.5	0.776	0.092	0.09	0.445	ID	0.972	0.93	0.651	0.104	0.102	0.35	0.369	0.061	0.059
PtrPHT1.6	0.774	0.094	0.09	0.442	0.972	ID	0.951	0.654	0.106	0.106	0.354	0.369	0.063	0.057
PtrPHT1.7	0.777	0.1	0.096	0.444	0.93	0.951	ID	0.662	0.11	0.108	0.354	0.373	0.063	0.057
PtrPHT1.8	0.676	0.077	0.074	0.414	0.651	0.654	0.662	ID	0.076	0.076	0.348	0.354	0.056	0.053
PtrPHT1.9	0.091	0.068	0.07	0.076	0.104	0.106	0.11	0.076	ID	0.893	0.069	0.069	0.061	0.069
PtrPHT1.10	0.084	0.066	0.068	0.085	0.102	0.106	0.108	0.076	0.893	ID	0.065	0.076	0.061	0.067
PtrPHT1.11	0.371	0.061	0.063	0.36	0.35	0.354	0.354	0.348	0.069	0.065	ID	0.408	0.09	0.079
PtrPHT1.12	0.346	0.163	0.163	0.366	0.369	0.369	0.373	0.354	0.069	0.076	0.408	ID	0.073	0.077
PtrPHT1.13	0.073	0.055	0.057	0.067	0.061	0.063	0.063	0.056	0.061	0.061	0.09	0.073	ID	0.17
PtrPHT1.14	0.06	0.053	0.053	0.065	0.059	0.057	0.057	0.053	0.069	0.067	0.079	0.077	0.17	ID
